# Supplementary material for: Searching for Sharp Drops in the Incidence of Pandemic A/H1N1 Influenza by Single Year of Age
Source: PLoS One. 2012 Aug 2;7(8):e42328. doi: 10.1371/journal.pone.0042328 (PMC3410923; doi:10.1371/journal.pone.0042328)
Supplement: Table S1 — This table includes the cumulative cases for each single year of age (0–>99 years) by sex for three of the locations in this study. Included are Wisconsin, Hong Kong, and Argentina. The population is also included to allow the replication of these analyses. (XLSX) [file pone.0042328.s002.xlsx]

## Sheet: Wisconsin
Table S1
Wisconsin
Source:		Richard T. Heffernan
Acknowledgments:		Wisconsin Division of Public Health
Period of surveillance:		April 20 - June 13
Age	Pop_M	Pop_F	Not_Hosp_Unknown	Not_Hosp_M	Not_Hosp_F
0	34685	32789	1	40	36
1	34753	33530	2	46	39
2	34434	33148	1	57	42
3	35197	33463	1	63	69
4	35972	34369	1	61	72
5	36945	35052	1	91	85
6	37531	35920	0	113	85
7	39072	37013	0	136	85
8	39781	37863	1	105	97
9	41177	39130	3	133	110
10	41525	39622	1	127	120
11	40795	38615	4	98	113
12	40963	38890	1	103	82
13	41326	39117	4	109	100
14	42056	40165	0	94	84
15	42216	39952	1	72	74
16	41156	39174	1	69	50
17	42121	39239	1	65	53
18	41263	39622	2	48	44
19	42029	40423	1	26	24
20	40863	39686	1	24	31
21	38066	36703	0	15	27
22	36165	34861	0	22	29
23	34219	32473	2	9	27
24	33059	31197	0	18	40
25	33748	31784	0	15	32
26	31596	30194	0	15	36
27	32496	31498	0	15	31
28	34715	33668	0	10	29
29	37456	36758	0	19	33
30	38237	36457	0	18	23
31	36290	35104	0	13	13
32	36570	35675	0	8	16
33	37921	37451	0	8	13
34	39396	39154	0	11	11
35	42153	41741	0	14	24
36	42684	42455	0	13	16
37	43318	43210	0	8	17
38	44329	44358	0	10	24
39	45179	45828	0	17	10
40	46141	45838	0	7	16
41	44460	43990	0	12	8
42	44710	44453	0	8	13
43	43456	42601	0	8	8
44	42657	41961	0	8	15
45	42913	42318	0	5	12
46	40627	40318	1	6	16
47	40138	39489	0	10	15
48	39621	38819	0	15	17
49	37322	36128	0	9	18
50	36882	36430	0	10	14
51	35349	34452	0	7	7
52	35208	35141	0	11	13
53	34289	34130	0	4	14
54	26358	26374	0	6	10
55	26238	26604	1	7	7
56	26323	26643	0	7	7
57	26527	27706	0	3	3
58	23598	24661	0	2	5
59	21677	22765	0	2	1
60	20999	21799	0	3	3
61	20882	21636	0	2	1
62	20079	21210	0	0	3
63	19095	20393	0	0	5
64	18525	20381	0	0	1
65	18214	19662	0	2	3
66	16657	18461	0	0	1
67	17011	19126	0	2	2
68	16845	19125	0	0	3
69	17044	19974	0	0	0
70	16922	19570	0	0	1
71	16146	18919	0	0	1
72	15926	19331	0	0	1
73	15313	18733	0	0	1
74	14303	18025	0	0	0
75	14005	18213	0	0	0
76	12912	17610	0	0	0
77	12254	16970	0	0	1
78	11484	16888	0	0	0
79	10466	15873	0	0	1
80	9152	14696	0	0	0
81	8541	14071	0	0	0
82	7813	13443	0	0	0
83	7087	12313	0	0	0
84	6164	11666	0	0	0
85	5379	10801	0	0	0
86	4510	9693	0	0	0
87	3779	8532	0	0	0
88	3219	7372	0	0	0
89	2481	6538	0	0	0
90	2032	5420	0	0	0
91	1581	4569	0	0	0
92	1252	3763	0	0	0
93	902	3020	0	0	0
94	707	2344	0	0	0
95	461	1808	0	0	0
96	342	1387	0	0	0
97	226	1016	0	0	0
98	133	725	0	0	0
99	106	533	0	0	0
>99	141	853	0	0	0
			0	0
			0	0
			0	0
			0	0
			0	0
			0	0
			1	0
			0	0
			0	0
			0	0
			0	0
			0	0
				Not hospitalized
			Females	Unknown Sex
			1	1
			2	2
			4	1
			3	1
			0	1
			0	1
			1	0
			1	0
			0	1
			1	3
			1	1
			1	4
			3	1
			3	4
			1	0
			0	1
			1	1
			0	1
			6	2
			2	1
			0	1
			1	0
			1	0
			0	2
			2	0
			0	0
			2	0
			1	0
			3	0
			0	0
			3	0
			0	0
			0	0
			2	0
			1	0
			1	0
			0	0
			1	0
			1	0
			2	0
			1	0
			1	0
			1	0
			3	0
			1	0
			2	0
			2	1
			3	0
			3	0
			0	0
			2	0
			7	0
			2	0
			3	0
			0	0
			3	1
			0	0
			0	0
			1	0
			0	0
			1	0
			0	0
			0	0
			1	0
			0	0
			0	0
			0	0
			1	0
			0	0
			0	0
			0	0
			1	0
			1	0
			0	0
			0	0
			0	0
			0	0
			0	0
			0	0
			0	0
			0	0
			0	0
			0	0
			0	0
			0	0
			1	0
			0	0
			0	0
			0	0
			0	0
			0	0
				Not hospitalized
			Females	Unknown Sex
			1	1
			2	2
			4	1
			3	1
			0	1
			0	1
			1	0
			1	0
			0	1
			1	3
			1	1
			1	4
			3	1
			3	4
			1	0
			0	1
			1	1
			0	1
			6	2
			2	1
			0	1
			1	0
			1	0
			0	2
			2	0
			0	0
			2	0
			1	0
			3	0
			0	0
			3	0
			0	0
			0	0
			2	0
			1	0
			1	0
			0	0
			1	0
			1	0
			2	0
			1	0
			1	0
			1	0
			3	0
			1	0
			2	0
			2	1
			3	0
			3	0
			0	0
			2	0
			7	0
			2	0
			3	0
			0	0
			3	1
			0	0
			0	0
			1	0
			0	0
			1	0
			0	0
			0	0
			1	0
			0	0
			0	0
			0	0
			1	0
			0	0
			0	0
			0	0
			1	0
			1	0
			0	0
			0	0
			0	0
			0	0
			0	0
			0	0
			0	0
			0	0
			0	0
			0	0
			0	0
			0	0
			1	0
			0	0
			0	0
			0	0
			0	0
			0	0
				Not hospitalized
			Females	Unknown Sex
			1	1
			2	2
			4	1
			3	1
			0	1
			0	1
			1	0
			1	0
			0	1
			1	3
			1	1
			1	4
			3	1
			3	4
			1	0
			0	1
			1	1
			0	1
			6	2
			2	1
			0	1
			1	0
			1	0
			0	2
			2	0
			0	0
			2	0
			1	0
			3	0
			0	0
			3	0
			0	0
			0	0
			2	0
			1	0
			1	0
			0	0
			1	0
			1	0
			2	0
			1	0
			1	0
			1	0
			3	0
			1	0
			2	0
			2	1
			3	0
			3	0
			0	0
			2	0
			7	0
			2	0
			3	0
			0	0
			3	1
			0	0
			0	0
			1	0
			0	0
			1	0
			0	0
			0	0
			1	0
			0	0
			0	0
			0	0
			1	0
			0	0
			0	0
			0	0
			1	0
			1	0
			0	0
			0	0
			0	0
			0	0
			0	0
			0	0
			0	0
			0	0
			0	0
			0	0
			0	0
			0	0
			1	0
			0	0
			0	0
			0	0
			0	0
			0	0
				Not hospitalized
			Females	Unknown Sex
			1	1
			2	2
			4	1
			3	1
			0	1
			0	1
			1	0
			1	0
			0	1
			1	3
			1	1
			1	4
			3	1
			3	4
			1	0
			0	1
			1	1
			0	1
			6	2
			2	1
			0	1
			1	0
			1	0
			0	2
			2	0
			0	0
			2	0
			1	0
			3	0
			0	0
			3	0
			0	0
			0	0
			2	0
			1	0
			1	0
			0	0
			1	0
			1	0
			2	0
			1	0
			1	0
			1	0
			3	0
			1	0
			2	0
			2	1
			3	0
			3	0
			0	0
			2	0
			7	0
			2	0
			3	0
			0	0
			3	1
			0	0
			0	0
			1	0
			0	0
			1	0
			0	0
			0	0
			1	0
			0	0
			0	0
			0	0
			1	0
			0	0
			0	0
			0	0
			1	0
			1	0
			0	0
			0	0
			0	0
			0	0
			0	0
			0	0
			0	0
			0	0
			0	0
			0	0
			0	0
			0	0
			1	0
			0	0
			0	0
			0	0
			0	0
			0	0
				Not hospitalized
			Females	Unknown Sex
			1	1
			2	2
			4	1
			3	1
			0	1
			0	1
			1	0
			1	0
			0	1
			1	3
			1	1
			1	4
			3	1
			3	4
			1	0
			0	1
			1	1
			0	1
			6	2
			2	1
			0	1
			1	0
			1	0
			0	2
			2	0
			0	0
			2	0
			1	0
			3	0
			0	0
			3	0
			0	0
			0	0
			2	0
			1	0
			1	0
			0	0
			1	0
			1	0
			2	0
			1	0
			1	0
			1	0
			3	0
			1	0
			2	0
			2	1
			3	0
			3	0
			0	0
			2	0
			7	0
			2	0
			3	0
			0	0
			3	1
			0	0
			0	0
			1	0
			0	0
			1	0
			0	0
			0	0
			1	0
			0	0
			0	0
			0	0
			1	0
			0	0
			0	0
			0	0
			1	0
			1	0
			0	0
			0	0
			0	0
			0	0
			0	0
			0	0
			0	0
			0	0
			0	0
			0	0
			0	0
			0	0
			1	0
			0	0
			0	0
			0	0
			0	0
			0	0
				Not hospitalized
			Females	Unknown Sex
			1	1
			2	2
			4	1
			3	1
			0	1
			0	1
			1	0
			1	0
			0	1
			1	3
			1	1
			1	4
			3	1
			3	4
			1	0
			0	1
			1	1
			0	1
			6	2
			2	1
			0	1
			1	0
			1	0
			0	2
			2	0
			0	0
			2	0
			1	0
			3	0
			0	0
			3	0
			0	0
			0	0
			2	0
			1	0
			1	0
			0	0
			1	0
			1	0
			2	0
			1	0
			1	0
			1	0
			3	0
			1	0
			2	0
			2	1
			3	0
			3	0
			0	0
			2	0
			7	0
			2	0
			3	0
			0	0
			3	1
			0	0
			0	0
			1	0
			0	0
			1	0
			0	0
			0	0
			1	0
			0	0
			0	0
			0	0
			1	0
			0	0
			0	0
			0	0
			1	0
			1	0
			0	0
			0	0
			0	0
			0	0
			0	0
			0	0
			0	0
			0	0
			0	0
			0	0
			0	0
			0	0
			1	0
			0	0
			0	0
			0	0
			0	0
			0	0
				Not hospitalized
			Females	Unknown Sex
			1	1
			2	2
			4	1
			3	1
			0	1
			0	1
			1	0
			1	0
			0	1
			1	3
			1	1
			1	4
			3	1
			3	4
			1	0
			0	1
			1	1
			0	1
			6	2
			2	1
			0	1
			1	0
			1	0
			0	2
			2	0
			0	0
			2	0
			1	0
			3	0
			0	0
			3	0
			0	0
			0	0
			2	0
			1	0
			1	0
			0	0
			1	0
			1	0
			2	0
			1	0
			1	0
			1	0
			3	0
			1	0
			2	0
			2	1
			3	0
			3	0
			0	0
			2	0
			7	0
			2	0
			3	0
			0	0
			3	1
			0	0
			0	0
			1	0
			0	0
			1	0
			0	0
			0	0
			1	0
			0	0
			0	0
			0	0
			1	0
			0	0
			0	0
			0	0
			1	0
			1	0
			0	0
			0	0
			0	0
			0	0
			0	0
			0	0
			0	0
			0	0
			0	0
			0	0
			0	0
			0	0
			1	0
			0	0
			0	0
			0	0
			0	0
			0	0
				Not hospitalized
			Females	Unknown Sex
			1	1
			2	2
			4	1
			3	1
			0	1
			0	1
			1	0
			1	0
			0	1
			1	3
			1	1
			1	4
			3	1
			3	4
			1	0
			0	1
			1	1
			0	1
			6	2
			2	1
			0	1
			1	0
			1	0
			0	2
			2	0
			0	0
			2	0
			1	0
			3	0
			0	0
			3	0
			0	0
			0	0
			2	0
			1	0
			1	0
			0	0
			1	0
			1	0
			2	0
			1	0
			1	0
			1	0
			3	0
			1	0
			2	0
			2	1
			3	0
			3	0
			0	0
			2	0
			7	0
			2	0
			3	0
			0	0
			3	1
			0	0
			0	0
			1	0
			0	0
			1	0
			0	0
			0	0
			1	0
			0	0
			0	0
			0	0
			1	0
			0	0
			0	0
			0	0
			1	0
			1	0
			0	0
			0	0
			0	0
			0	0
			0	0
			0	0
			0	0
			0	0
			0	0
			0	0
			0	0
			0	0
			1	0
			0	0
			0	0
			0	0
			0	0
			0	0
				Not hospitalized
			Females	Unknown Sex
			1	1
			2	2
			4	1
			3	1
			0	1
			0	1
			1	0
			1	0
			0	1
			1	3
			1	1
			1	4
			3	1
			3	4
			1	0
			0	1
			1	1
			0	1
			6	2
			2	1
			0	1
			1	0
			1	0
			0	2
			2	0
			0	0
			2	0
			1	0
			3	0
			0	0
			3	0
			0	0
			0	0
			2	0
			1	0
			1	0
			0	0
			1	0
			1	0
			2	0
			1	0
			1	0
			1	0
			3	0
			1	0
			2	0
			2	1
			3	0
			3	0
			0	0
			2	0
			7	0
			2	0
			3	0
			0	0
			3	1
			0	0
			0	0
			1	0
			0	0
			1	0
			0	0
			0	0
			1	0
			0	0
			0	0
			0	0
			1	0
			0	0
			0	0
			0	0
			1	0
			1	0
			0	0
			0	0
			0	0
			0	0
			0	0
			0	0
			0	0
			0	0
			0	0
			0	0
			0	0
			0	0
			1	0
			0	0
			0	0
			0	0
			0	0
			0	0
				Not hospitalized
			Females	Unknown Sex
			1	1
			2	2
			4	1
			3	1
			0	1
			0	1
			1	0
			1	0
			0	1
			1	3
			1	1
			1	4
			3	1
			3	4
			1	0
			0	1
			1	1
			0	1
			6	2
			2	1
			0	1
			1	0
			1	0
			0	2
			2	0
			0	0
			2	0
			1	0
			3	0
			0	0
			3	0
			0	0
			0	0
			2	0
			1	0
			1	0
			0	0
			1	0
			1	0
			2	0
			1	0
			1	0
			1	0
			3	0
			1	0
			2	0
			2	1
			3	0
			3	0
			0	0
			2	0
			7	0
			2	0
			3	0
			0	0
			3	1
			0	0
			0	0
			1	0
			0	0
			1	0
			0	0
			0	0
			1	0
			0	0
			0	0
			0	0
			1	0
			0	0
			0	0
			0	0
			1	0
			1	0
			0	0
			0	0
			0	0
			0	0
			0	0
			0	0
			0	0
			0	0
			0	0
			0	0
			0	0
			0	0
			1	0
			0	0
			0	0
			0	0
			0	0
			0	0
				Not hospitalized
			Females	Unknown Sex
			1	1
			2	2
			4	1
			3	1
			0	1
			0	1
			1	0
			1	0
			0	1
			1	3
			1	1
			1	4
			3	1
			3	4
			1	0
			0	1
			1	1
			0	1
			6	2
			2	1
			0	1
			1	0
			1	0
			0	2
			2	0
			0	0
			2	0
			1	0
			3	0
			0	0
			3	0
			0	0
			0	0
			2	0
			1	0
			1	0
			0	0
			1	0
			1	0
			2	0
			1	0
			1	0
			1	0
			3	0
			1	0
			2	0
			2	1
			3	0
			3	0
			0	0
			2	0
			7	0
			2	0
			3	0
			0	0
			3	1
			0	0
			0	0
			1	0
			0	0
			1	0
			0	0
			0	0
			1	0
			0	0
			0	0
			0	0
			1	0
			0	0
			0	0
			0	0
			1	0
			1	0
			0	0
			0	0
			0	0
			0	0
			0	0
			0	0
			0	0
			0	0
			0	0
			0	0
			0	0
			0	0
			1	0
			0	0
			0	0
			0	0
			0	0
			0	0
				Not hospitalized
			Females	Unknown Sex
			1	1
			2	2
			4	1
			3	1
			0	1
			0	1
			1	0
			1	0
			0	1
			1	3
			1	1
			1	4
			3	1
			3	4
			1	0
			0	1
			1	1
			0	1
			6	2
			2	1
			0	1
			1	0
			1	0
			0	2
			2	0
			0	0
			2	0
			1	0
			3	0
			0	0
			3	0
			0	0
			0	0
			2	0
			1	0
			1	0
			0	0
			1	0
			1	0
			2	0
			1	0
			1	0
			1	0
			3	0
			1	0
			2	0
			2	1
			3	0
			3	0
			0	0
			2	0
			7	0
			2	0
			3	0
			0	0
			3	1
			0	0
			0	0
			1	0
			0	0
			1	0
			0	0
			0	0
			1	0
			0	0
			0	0
			0	0
			1	0
			0	0
			0	0
			0	0
			1	0
			1	0
			0	0
			0	0
			0	0
			0	0
			0	0
			0	0
			0	0
			0	0
			0	0
			0	0
			0	0
			0	0
			1	0
			0	0
			0	0
			0	0
			0	0
			0	0
				Not hospitalized
			Females	Unknown Sex
			1	1
			2	2
			4	1
			3	1
			0	1
			0	1
			1	0
			1	0
			0	1
			1	3
			1	1
			1	4
			3	1
			3	4
			1	0
			0	1
			1	1
			0	1
			6	2
			2	1
			0	1
			1	0
			1	0
			0	2
			2	0
			0	0
			2	0
			1	0
			3	0
			0	0
			3	0
			0	0
			0	0
			2	0
			1	0
			1	0
			0	0
			1	0
			1	0
			2	0
			1	0
			1	0
			1	0
			3	0
			1	0
			2	0
			2	1
			3	0
			3	0
			0	0
			2	0
			7	0
			2	0
			3	0
			0	0
			3	1
			0	0
			0	0
			1	0
			0	0
			1	0
			0	0
			0	0
			1	0
			0	0
			0	0
			0	0
			1	0
			0	0
			0	0
			0	0
			1	0
			1	0
			0	0
			0	0
			0	0
			0	0
			0	0
			0	0
			0	0
			0	0
			0	0
			0	0
			0	0
			0	0
			1	0
			0	0
			0	0
			0	0
			0	0
			0	0
				Not hospitalized
			Females	Unknown Sex
			1	1
			2	2
			4	1
			3	1
			0	1
			0	1
			1	0
			1	0
			0	1
			1	3
			1	1
			1	4
			3	1
			3	4
			1	0
			0	1
			1	1
			0	1
			6	2
			2	1
			0	1
			1	0
			1	0
			0	2
			2	0
			0	0
			2	0
			1	0
			3	0
			0	0
			3	0
			0	0
			0	0
			2	0
			1	0
			1	0
			0	0
			1	0
			1	0
			2	0
			1	0
			1	0
			1	0
			3	0
			1	0
			2	0
			2	1
			3	0
			3	0
			0	0
			2	0
			7	0
			2	0
			3	0
			0	0
			3	1
			0	0
			0	0
			1	0
			0	0
			1	0
			0	0
			0	0
			1	0
			0	0
			0	0
			0	0
			1	0
			0	0
			0	0
			0	0
			1	0
			1	0
			0	0
			0	0
			0	0
			0	0
			0	0
			0	0
			0	0
			0	0
			0	0
			0	0
			0	0
			0	0
			1	0
			0	0
			0	0
			0	0
			0	0
			0	0
				Not hospitalized
			Females	Unknown Sex
			1	1
			2	2
			4	1
			3	1
			0	1
			0	1
			1	0
			1	0
			0	1
			1	3
			1	1
			1	4
			3	1
			3	4
			1	0
			0	1
			1	1
			0	1
			6	2
			2	1
			0	1
			1	0
			1	0
			0	2
			2	0
			0	0
			2	0
			1	0
			3	0
			0	0
			3	0
			0	0
			0	0
			2	0
			1	0
			1	0
			0	0
			1	0
			1	0
			2	0
			1	0
			1	0
			1	0
			3	0
			1	0
			2	0
			2	1
			3	0
			3	0
			0	0
			2	0
			7	0
			2	0
			3	0
			0	0
			3	1
			0	0
			0	0
			1	0
			0	0
			1	0
			0	0
			0	0
			1	0
			0	0
			0	0
			0	0
			1	0
			0	0
			0	0
			0	0
			1	0
			1	0
			0	0
			0	0
			0	0
			0	0
			0	0
			0	0
			0	0
			0	0
			0	0
			0	0
			0	0
			0	0
			1	0
			0	0
			0	0
			0	0
			0	0
			0	0
				Not hospitalized
			Females	Unknown Sex
			1	1
			2	2
			4	1
			3	1
			0	1
			0	1
			1	0
			1	0
			0	1
			1	3
			1	1
			1	4
			3	1
			3	4
			1	0
			0	1
			1	1
			0	1
			6	2
			2	1
			0	1
			1	0
			1	0
			0	2
			2	0
			0	0
			2	0
			1	0
			3	0
			0	0
			3	0
			0	0
			0	0
			2	0
			1	0
			1	0
			0	0
			1	0
			1	0
			2	0
			1	0
			1	0
			1	0
			3	0
			1	0
			2	0
			2	1
			3	0
			3	0
			0	0
			2	0
			7	0
			2	0
			3	0
			0	0
			3	1
			0	0
			0	0
			1	0
			0	0
			1	0
			0	0
			0	0
			1	0
			0	0
			0	0
			0	0
			1	0
			0	0
			0	0
			0	0
			1	0
			1	0
			0	0
			0	0
			0	0
			0	0
			0	0
			0	0
			0	0
			0	0
			0	0
			0	0
			0	0
			0	0
			1	0
			0	0
			0	0
			0	0
			0	0
			0	0
				Not hospitalized
			Females	Unknown Sex
			1	1
			2	2
			4	1
			3	1
			0	1
			0	1
			1	0
			1	0
			0	1
			1	3
			1	1
			1	4
			3	1
			3	4
			1	0
			0	1
			1	1
			0	1
			6	2
			2	1
			0	1
			1	0
			1	0
			0	2
			2	0
			0	0
			2	0
			1	0
			3	0
			0	0
			3	0
			0	0
			0	0
			2	0
			1	0
			1	0
			0	0
			1	0
			1	0
			2	0
			1	0
			1	0
			1	0
			3	0
			1	0
			2	0
			2	1
			3	0
			3	0
			0	0
			2	0
			7	0
			2	0
			3	0
			0	0
			3	1
			0	0
			0	0
			1	0
			0	0
			1	0
			0	0
			0	0
			1	0
			0	0
			0	0
			0	0
			1	0
			0	0
			0	0
			0	0
			1	0
			1	0
			0	0
			0	0
			0	0
			0	0
			0	0
			0	0
			0	0
			0	0
			0	0
			0	0
			0	0
			0	0
			1	0
			0	0
			0	0
			0	0
			0	0
			0	0
				Not hospitalized
			Females	Unknown Sex
			1	1
			2	2
			4	1
			3	1
			0	1
			0	1
			1	0
			1	0
			0	1
			1	3
			1	1
			1	4
			3	1
			3	4
			1	0
			0	1
			1	1
			0	1
			6	2
			2	1
			0	1
			1	0
			1	0
			0	2
			2	0
			0	0
			2	0
			1	0
			3	0
			0	0
			3	0
			0	0
			0	0
			2	0
			1	0
			1	0
			0	0
			1	0
			1	0
			2	0
			1	0
			1	0
			1	0
			3	0
			1	0
			2	0
			2	1
			3	0
			3	0
			0	0
			2	0
			7	0
			2	0
			3	0
			0	0
			3	1
			0	0
			0	0
			1	0
			0	0
			1	0
			0	0
			0	0
			1	0
			0	0
			0	0
			0	0
			1	0
			0	0
			0	0
			0	0
			1	0
			1	0
			0	0
			0	0
			0	0
			0	0
			0	0
			0	0
			0	0
			0	0
			0	0
			0	0
			0	0
			0	0
			1	0
			0	0
			0	0
			0	0
			0	0
			0	0
				Not hospitalized
			Females	Unknown Sex
			1	1
			2	2
			4	1
			3	1
			0	1
			0	1
			1	0
			1	0
			0	1
			1	3
			1	1
			1	4
			3	1
			3	4
			1	0
			0	1
			1	1
			0	1
			6	2
			2	1
			0	1
			1	0
			1	0
			0	2
			2	0
			0	0
			2	0
			1	0
			3	0
			0	0
			3	0
			0	0
			0	0
			2	0
			1	0
			1	0
			0	0
			1	0
			1	0
			2	0
			1	0
			1	0
			1	0
			3	0
			1	0
			2	0
			2	1
			3	0
			3	0
			0	0
			2	0
			7	0
			2	0
			3	0
			0	0
			3	1
			0	0
			0	0
			1	0
			0	0
			1	0
			0	0
			0	0
			1	0
			0	0
			0	0
			0	0
			1	0
			0	0
			0	0
			0	0
			1	0
			1	0
			0	0
			0	0
			0	0
			0	0
			0	0
			0	0
			0	0
			0	0
			0	0
			0	0
			0	0
			0	0
			1	0
			0	0
			0	0
			0	0
			0	0
			0	0
				Not hospitalized
			Females	Unknown Sex
			1	1
			2	2
			4	1
			3	1
			0	1
			0	1
			1	0
			1	0
			0	1
			1	3
			1	1
			1	4
			3	1
			3	4
			1	0
			0	1
			1	1
			0	1
			6	2
			2	1
			0	1
			1	0
			1	0
			0	2
			2	0
			0	0
			2	0
			1	0
			3	0
			0	0
			3	0
			0	0
			0	0
			2	0
			1	0
			1	0
			0	0
			1	0
			1	0
			2	0
			1	0
			1	0
			1	0
			3	0
			1	0
			2	0
			2	1
			3	0
			3	0
			0	0
			2	0
			7	0
			2	0
			3	0
			0	0
			3	1
			0	0
			0	0
			1	0
			0	0
			1	0
			0	0
			0	0
			1	0
			0	0
			0	0
			0	0
			1	0
			0	0
			0	0
			0	0
			1	0
			1	0
			0	0
			0	0
			0	0
			0	0
			0	0
			0	0
			0	0
			0	0
			0	0
			0	0
			0	0
			0	0
			1	0
			0	0
			0	0
			0	0
			0	0
			0	0
				Not hospitalized
			Females	Unknown Sex
			1	1
			2	2
			4	1
			3	1
			0	1
			0	1
			1	0
			1	0
			0	1
			1	3
			1	1
			1	4
			3	1
			3	4
			1	0
			0	1
			1	1
			0	1
			6	2
[truncated: 1,046,487+ more rows]

## Sheet: Argentina
Table S1
Argentina
Source:		Dr Osvaldo Uez, Dr Luis Carlino
Acknowledgments:		National Institute of Epidemiology, ANLIS, Ministry of Public Health, Buenos Aires, Argentina
Period of surveillance:		May 7, 2009 - October 19, 2009
Age	Pop_M	Pop_F	Not_Hosp_M	Not_Hosp_F	Hosp_M	Hosp_F
0	349040	336317	24	28	117	114
1	341082	329761	27	22	60	60
2	342283	331229	23	25	44	44
3	329846	318225	32	32	52	38
4	335721	324148	37	28	50	50
5	343450	332680	46	28	54	60
6	344980	333927	40	49	45	50
7	343350	332864	44	31	45	49
8	341649	330490	38	45	42	41
9	344323	333506	35	44	36	34
10	360737	349672	40	47	28	38
11	350484	338026	38	43	24	30
12	351253	338079	38	29	25	31
13	342560	335713	37	32	23	22
14	374338	362584	41	34	21	29
15	362748	355887	31	29	18	40
16	353088	344852	37	30	20	23
17	350634	344221	16	20	16	25
18	359286	354323	18	18	19	42
19	359305	357723	24	27	25	41
20	349212	346815	21	18	20	38
21	325664	325302	19	31	30	46
22	324165	325199	16	30	21	48
23	323799	326737	26	30	19	30
24	325616	327640	17	22	28	38
25	311955	316121	17	21	22	43
26	302205	306851	20	31	21	32
27	303535	307445	26	27	23	40
28	321564	327716	18	22	30	29
29	312847	320270	19	26	20	31
30	328197	336373	24	22	20	28
31	312003	321997	13	12	19	31
32	302446	314231	17	18	27	27
33	299524	310863	23	13	29	24
34	281172	291907	12	23	28	29
35	282604	293989	11	20	24	28
36	262693	274036	14	19	25	34
37	259598	269801	19	24	35	25
38	256537	267319	23	17	38	27
39	250096	261762	12	16	26	35
40	248912	260630	11	16	25	29
41	228038	238820	10	11	24	23
42	222817	234737	6	13	18	21
43	213101	225598	11	15	19	18
44	213019	225103	11	13	20	28
45	220704	232876	13	18	27	27
46	215428	227881	9	17	19	22
47	215468	228471	8	10	25	21
48	211989	222824	9	19	27	21
49	203879	216830	13	11	33	26
50	212341	226436	9	8	20	27
51	194858	209182	8	11	24	17
52	194065	207388	5	9	31	25
53	194635	207971	6	10	28	30
54	190297	205820	8	10	15	18
55	187643	204200	10	14	32	28
56	181432	197213	3	5	22	23
57	178927	194843	3	8	16	15
58	175414	191968	8	5	19	17
59	170154	187156	6	2	24	12
60	173319	194935	3	4	11	20
61	154790	171821	7	4	21	15
62	151211	171678	2	4	16	17
63	144736	164058	4	1	23	11
64	136858	157784	3	6	13	13
65	138149	162109	2	3	14	6
66	122707	145289	1	1	7	8
67	115871	139122	4	1	7	9
68	109009	132571	0	2	7	5
69	102833	125401	3	1	4	11
70	105949	134546	0	2	6	6
71	91197	116686	2	4	6	5
72	84638	111644	0	1	6	4
73	80445	108495	1	0	2	5
74	76209	106088	0	0	6	2
75	75096	106217	1	0	3	3
76	65769	95524	1	0	3	3
77	62633	94006	0	0	3	10
78	61294	94629	2	1	4	0
79	56689	89802	0	2	6	0
80	52487	90998	0	0	1	3
81	44177	76866	1	0	0	3
82	39776	71857	0	0	5	3
83	34268	65651	0	1	1	5
84	30036	59800	0	0	1	3
85	26288	54171	1	1	1	4
86	22142	47092	0	0	0	0
87	18264	40858	0	0	1	0
88	14594	34772	0	0	1	3
89	11560	28596	0	0	2	1
90	9348	25159	0	1	0	0
91	6256	17594	0	0	0	0
92	4704	13960	0	0	0	0
93	3546	10979	0	0	0	0
94	2720	8542	0	0	0	0
95	1717	6581	0	0	0	0
96	1293	4793	0	0	0	0
97	814	3494	0	0	0	0
98	549	2368	0	0	0	0
99	331	1543	0	0	0	0
>99	784	2703	0	0	0	0

## Sheet: Hong Kong
Table S1
Hong Kong
Source:		Dr Benjamin Cowling
Acknowledgments:		Hong Kong Hospital Authority and Centre for Health Protection ("e-flu" database)
Period of surveillance:		July 1, 2009 - January 1, 2010
Age	Pop_M	Pop_F	Not_Hosp_M	Not_Hosp_F	Hosp_M	Hosp_F
0	21202	18216	14	13	89	62
1	20340	18951	116	99	246	225
2	20628	19529	152	120	248	179
3	23789	23247	243	210	269	193
4	24474	22229	295	216	177	115
5	29418	26853	374	342	196	127
6	29503	26859	395	340	171	147
7	30874	28263	396	357	154	136
8	33750	32792	407	309	148	117
9	37991	36912	437	364	134	109
10	40517	37666	366	394	129	91
11	42775	40078	417	343	118	72
12	42316	40835	538	454	144	93
13	43266	41287	588	428	110	92
14	43708	41407	513	432	85	77
15	44155	41484	460	384	111	73
16	46082	42066	385	352	62	66
17	47828	46025	345	280	53	57
18	42779	43156	270	230	57	39
19	42525	43137	292	281	24	44
20	44469	43301	299	306	43	19
21	45022	46573	320	322	37	38
22	44845	50019	203	232	28	38
23	44431	52055	227	182	25	30
24	46067	52986	206	212	25	28
25	45228	54470	168	182	25	37
26	45471	56853	151	199	21	55
27	43269	54751	154	181	21	50
28	44279	56332	139	144	24	43
29	45457	56177	97	124	16	40
30	44433	56519	78	91	6	30
31	47022	61736	56	91	11	49
32	48958	64498	71	108	11	22
33	50303	64795	63	102	18	29
34	48305	63270	73	99	14	33
35	47915	65813	69	112	13	37
36	48485	67296	74	121	26	35
37	48788	68335	61	91	22	37
38	51073	65873	85	94	13	21
39	51136	62646	58	103	16	24
40	54988	68237	71	95	19	27
41	58958	72710	72	106	13	28
42	62466	76768	66	89	17	23
43	66162	79172	54	93	14	16
44	62873	69161	53	75	14	18
45	65742	69544	38	82	15	20
46	66430	69567	65	78	14	21
47	66000	67341	69	97	29	18
48	62934	66476	66	76	20	21
49	62391	63230	52	71	19	22
50	58857	59838	49	68	24	24
51	55300	56830	43	84	34	35
52	54259	54727	51	83	30	33
53	49158	49532	36	59	21	31
54	47179	48453	47	66	35	31
55	45796	46085	61	63	32	30
56	48714	46157	39	47	29	20
57	43595	42214	30	48	24	32
58	39249	37998	20	35	17	22
59	37298	35196	19	25	28	24
60	28802	28154	25	22	25	16
61	26908	25892	13	8	12	20
62	26743	23643	7	5	12	15
63	23500	19955	7	9	10	13
64	22366	19836	4	6	10	6
65	24362	20986	5	5	13	3
66	24385	22069	4	0	9	8
67	25233	23972	7	3	21	6
68	25154	23954	3	2	11	9
69	25699	25008	3	1	7	5
70	23407	24559	4	3	9	6
71	22405	22737	0	3	8	8
72	23111	24454	0	6	14	9
73	22370	23647	1	5	13	7
74	21079	21284	1	2	17	11
75	20896	21659	2	1	8	7
76	18695	20157	1	1	8	8
77	15300	18851	0	1	15	7
78	13860	17962	2	1	10	8
79	13899	17494	2	1	7	3
80	11453	16105	1	3	10	6
81	10208	14458	2	2	7	10
82	8412	13723	0	1	8	8
83	7924	12590	1	1	5	4
84	6759	11154	0	0	5	3
85	6277	10620	0	2	6	8
86	4877	8441	0	0	9	2
87	4068	7666	1	0	3	5
88	2758	6594	0	0	2	4
89	2803	5526	0	0	3	4
90	1917	5587	0	0	0	0
91	1681	3994	0	0	0	1
92	1174	2928	0	0	0	0
93	815	2703	0	0	1	0
94	855	2471	0	0	0	2
95	488	1740	0	0	0	1
96	361	1220	0	0	1	0
97	144	864	0	0	0	0
98	126	653	0	0	0	0
99	99	402	0	0	0	0
>99	358	1152	0	0	0	0
